# Supplementary material for: Disruption of Circadian Rhythms by Ambient Light during Neurodevelopment Leads to Autistic-like Molecular and Behavioral Alterations in Adult Mice
Source: Cells. 2021 Nov 26;10(12):3314. doi: 10.3390/cells10123314 (PMC8699695; doi:10.3390/cells10123314)
Supplement: Supplementary file 1 [file cells-10-03314-s001.zip › cells-1481445-sm/cells-1481445-sm-resubmitted.xlsx]

## Sheet: Up-Regulated
gene_symbol	baseMean	log2FoldChange	lfcSE	stat	pvalue
Muc19	2.46797	4.63754	1.90056	2.4401	0.0146833
Calcr	10.8922	4.36331	1.20288	3.62739	0.0002863
Kcnk18	1.96795	4.31602	1.83895	2.34701	0.0189249
Defb2	1.56745	3.9987	2.01378	1.98567	0.0470698
Bpifb4	1.56679	3.97856	1.94459	2.04596	0.0407601
Gm29374	2.37111	3.49486	1.75507	1.99129	0.0464491
Cryba2	2.26702	3.43769	1.72536	1.99244	0.0463224
Angpt4	3.90962	3.33371	1.3899	2.39852	0.0164616
4930511M06Rik	11.3291	2.79517	0.801007	3.48957	0.0004838
Trh	123.158	2.79187	1.22648	2.27632	0.022827
Grxcr2	5.87263	2.78834	1.16216	2.39926	0.0164282
Prdm12	15.6108	2.7235	0.909753	2.99368	0.00275638
Gjb3	4.07306	2.70389	1.24897	2.1649	0.0303951
Bdkrb1	4.51195	2.58118	1.25516	2.05646	0.0397386
Otp	5.10097	2.51012	1.24125	2.02225	0.0431506
Dpep1	13.9557	2.42211	0.775997	3.12129	0.00180059
Smim22	19.4345	2.35507	0.676619	3.48063	0.00050023
Gm1110	10.2428	2.2943	0.792692	2.89432	0.00379982
Pon1	13.0986	2.22201	0.879629	2.52608	0.0115345
Mc3r	14.0438	2.20421	0.717442	3.07232	0.00212403
Olfr570	16.4512	2.2027	0.737001	2.98873	0.00280142
Wfdc2	92.0523	2.18416	0.96433	2.26496	0.0235154
Acnat1	9.68697	2.17005	0.911987	2.37948	0.0173371
Gdf7	6.02993	2.16475	1.04062	2.08024	0.0375039
Zscan10	6.48048	2.15683	0.963114	2.23943	0.0251279
Folr1	764.022	2.15462	1.03697	2.0778	0.0377279
Cox8b	54.998	2.10795	0.892762	2.36116	0.0182179
Veph1	7.5094	2.08817	0.838539	2.49025	0.0127654
Gm853	7.01249	2.08224	0.9942	2.09439	0.0362255
Snhg7os	6.22105	2.06119	0.944972	2.18122	0.0291673
Wdr72	71.0078	2.03067	0.83701	2.4261	0.0152623
Sh3rf2	12.1208	1.96299	0.685273	2.86454	0.00417612
Frmpd1os	21.4581	1.95551	0.701126	2.7891	0.00528543
Gm14051	7.43923	1.92427	0.885368	2.17341	0.0297496
n-R5s130	6.7397	1.90116	0.881248	2.15735	0.0309782
Il17re	23.6452	1.90072	0.545178	3.48642	0.00048953
Prlr	1135.45	1.8945	0.8254	2.29525	0.0217189
mt-Tq	17.3227	1.89288	0.699411	2.70639	0.00680186
Sstr5	8.78852	1.87546	0.880451	2.13011	0.0331622
Dmgdh	15.8823	1.87469	0.682951	2.74498	0.00605148
Dct	16.8717	1.84313	0.59513	3.09702	0.00195475
Ttr	91572.8	1.84209	0.892969	2.06288	0.0391237
Ren1	8.68095	1.81738	0.857519	2.11935	0.0340607
Col8a1	587.978	1.81089	0.855353	2.11713	0.0342488
Prr32	221.239	1.79876	0.852867	2.10907	0.0349382
Irs4	46.3516	1.74544	0.537988	3.24439	0.00117704
Scn10a	8.21792	1.74044	0.87139	1.99731	0.0457914
Pla2g5	119.146	1.73353	0.708086	2.44819	0.0143577
Gm26684	12.4031	1.71337	0.704122	2.43335	0.0149598
D630024D03Rik	16.3271	1.70753	0.605715	2.81903	0.00481695
Vpreb1	10.8433	1.68508	0.758793	2.22074	0.0263683
Calml4	287.187	1.66955	0.639071	2.61246	0.00898929
Mia	9.27542	1.66132	0.746651	2.22503	0.0260794
n-R5s107	11.9643	1.65322	0.663722	2.49084	0.0127443
Col17a1	32.4295	1.6206	0.505262	3.20744	0.00133921
E230013L22Rik	24.0538	1.60632	0.602521	2.666	0.00767602
Enpp2	55208.1	1.5982	0.653179	2.4468	0.0144131
Lbp	541.22	1.58829	0.698395	2.2742	0.0229537
Slc2a12	689.155	1.57952	0.765694	2.06286	0.0391257
Loxl4	9.47455	1.56464	0.795355	1.96723	0.049157
Rdh5	246.223	1.56276	0.57019	2.74078	0.00612942
Ecel1	229.631	1.55627	0.699761	2.224	0.0261484
Col4a4	90.0385	1.55363	0.663245	2.34246	0.019157
Gm29538	12.3098	1.54039	0.659323	2.33633	0.0194743
Otx2os1	17.7849	1.53656	0.627804	2.44752	0.0143844
n-R5s121	11.2287	1.53521	0.686017	2.23786	0.0252299
Cpn1	17.1855	1.52083	0.593403	2.56289	0.0103804
Cldn9	25.3001	1.48973	0.602074	2.47433	0.0133485
Bhmt	38.3371	1.48316	0.50622	2.92987	0.00339104
Sptlc3	22.6717	1.47242	0.629084	2.34057	0.0192541
Sulf1	1553.13	1.46847	0.64383	2.28083	0.0225585
Slc39a4	74.9579	1.45738	0.714134	2.04077	0.0412739
Baiap2l1	102.093	1.45292	0.340911	4.26187	2.03e-05
Sytl3	11.8459	1.44359	0.725592	1.98954	0.046642
Dmrt3	32.5638	1.44213	0.435002	3.31522	0.0009157
Tjp3	84.8516	1.43696	0.366771	3.91786	8.93e-05
Fam92b	12.1581	1.42366	0.631266	2.25524	0.0241183
Gm44250	376.991	1.41823	0.686436	2.06607	0.0388215
Igfbp2	1625.62	1.4155	0.538732	2.62747	0.00860236
Rbm47	111.721	1.4117	0.642617	2.1968	0.0280347
Drc7	441.418	1.4081	0.638454	2.20547	0.0274208
n-R5s143	13.5669	1.37792	0.603254	2.28415	0.0223627
Casr	23.9625	1.37513	0.4842	2.84	0.00451137
Plek2	24.0566	1.36047	0.539111	2.52355	0.0116177
Acox2	26.2775	1.35005	0.562484	2.40016	0.0163878
Marveld3	21.0929	1.34938	0.671247	2.01025	0.0444043
Gm5096	21.1737	1.34509	0.617912	2.17684	0.0294929
n-R5s138	14.3011	1.33121	0.583768	2.28038	0.022585
n-R5s194	16.3024	1.29352	0.554022	2.33478	0.0195548
Ube2c	17.1613	1.28742	0.586555	2.19488	0.0281723
Sbspon	32.1795	1.28109	0.464285	2.75927	0.00579298
Lgals3	38.7965	1.27945	0.476305	2.6862	0.00722704
Rd3	65.534	1.27205	0.392727	3.23903	0.00119937
Arhgap28	38.2286	1.26591	0.458649	2.76009	0.00577853
Rln1	15.1432	1.26409	0.583437	2.16662	0.0302635
Pon3	231.349	1.25728	0.63936	1.96646	0.0492454
Spag16	103.313	1.23325	0.365707	3.37223	0.00074561
Itpripl1	133.706	1.23111	0.298919	4.11855	3.81e-05
Gm22291	14.6397	1.22962	0.587054	2.09455	0.0362109
Gm25890	25.164	1.22786	0.509693	2.40902	0.0159952
Igfbpl1	175.001	1.21893	0.19737	6.1759	6.58e-10
Dydc2	19.251	1.20498	0.577445	2.08674	0.0369117
Large2	30.352	1.20368	0.531754	2.2636	0.0235987
Arhgap36	87.6086	1.19832	0.303899	3.94314	8.04e-05
Glp1r	39.3708	1.18345	0.458335	2.58207	0.00982086
Morn3	17.3885	1.17667	0.552289	2.13054	0.033127
Jhy	21.2453	1.15999	0.560222	2.0706	0.0383964
Morn5	26.2742	1.15919	0.45619	2.54103	0.0110527
Slc10a4	18.6948	1.15125	0.531113	2.16762	0.0301873
Rab20	64.159	1.14826	0.439967	2.60987	0.00905762
Gm26825	37.6328	1.14491	0.394106	2.90507	0.00367171
1700001C02Rik	17.3676	1.14417	0.536794	2.1315	0.0330483
Msx1	517.814	1.1425	0.509158	2.2439	0.0248386
Cldn3	18.4879	1.14049	0.566609	2.01283	0.0441323
Col9a3	1113.56	1.1355	0.454075	2.5007	0.0123948
Mdfic	293.082	1.13065	0.466734	2.42246	0.0154157
Lrrc34	21.9505	1.11976	0.544106	2.05798	0.0395921
Smim5	41.6571	1.11809	0.376747	2.96775	0.0029999
Mlf1	101.898	1.11632	0.313994	3.55525	0.00037762
Dnajb3	35.2649	1.11559	0.373602	2.98602	0.0028263
Crygn	19.4336	1.10241	0.524073	2.10354	0.0354187
Pcolce2	362.987	1.09919	0.557605	1.97127	0.048693
Cldn1	384.534	1.08976	0.51952	2.09762	0.0359389
Perp	238.225	1.07789	0.492628	2.18804	0.0286664
Tmem184a	29.1163	1.07775	0.537056	2.00678	0.0447734
Cd59a	359.155	1.07521	0.451732	2.38019	0.0173038
Crhr2	115.574	1.06372	0.289401	3.67561	0.00023728
Six3os1	63.9532	1.06314	0.41793	2.54383	0.0109646
Gm22634	35.3419	1.05753	0.45784	2.30981	0.0208984
Crb3	47.6577	1.05487	0.429776	2.45446	0.0141098
Gabrq	58.1986	1.047	0.440873	2.37482	0.0175573
Ankfn1	65.7741	1.0448	0.420557	2.48433	0.0129795
Magel2	94.9806	1.03671	0.326607	3.17418	0.0015026
Fam47e	28.4366	1.03666	0.412487	2.5132	0.0119641
Gm23238	36.7625	1.01866	0.469345	2.17038	0.0299782
Wdr63	64.5006	1.01204	0.404089	2.50451	0.0122622
Arhgef16	23.8096	1.01047	0.452979	2.23071	0.0257003
Gpx8	286.447	1.00304	0.217431	4.61314	3.97e-06
Ltc4s	105.789	1.00103	0.300207	3.33446	0.00085466

## Sheet: Down-Regulated
gene_symbol	baseMean	log2FoldChange	lfcSE	stat	pvalue
9530003O04Rik	2.71603	-5.01388	1.68452	-2.97644	0.00291618
Gm45711	2.31211	-4.75818	1.96163	-2.42563	0.015282
Gm42972	2.11669	-4.62631	1.89063	-2.44697	0.0144065
4930500L23Rik	1.72746	-4.37335	2.10572	-2.07689	0.0378116
2700016F22Rik	2.6662	-3.9367	1.66584	-2.36319	0.0181182
Gm35439	2.29622	-3.69762	1.73112	-2.13597	0.0326819
Shox2	53.7459	-3.67038	1.20454	-3.04711	0.00231052
Rp1	13.9455	-3.62645	1.04815	-3.45986	0.000540447
Gm15512	2.81718	-3.13043	1.58405	-1.97622	0.0481297
E230020A03Rik	3.92594	-2.90488	1.28701	-2.25708	0.0240033
Mgarp	6.61126	-2.88417	1.26336	-2.28293	0.0224347
D130058E05Rik	8.01489	-2.86107	1.00399	-2.8497	0.00437599
Ush2a	7.57139	-2.84066	0.996482	-2.85069	0.00436246
AA792892	3.38339	-2.69136	1.33148	-2.02133	0.0432454
Impg1	5.49104	-2.51746	1.25826	-2.00075	0.0454198
Chrna6	4.63452	-2.38357	1.11812	-2.13177	0.0330257
Mir9-1	4.52439	-2.24713	1.10081	-2.04134	0.0412168
Atp2a1	9.15852	-2.17438	0.908224	-2.3941	0.0166613
Gssos2	5.54673	-2.10374	0.962441	-2.18584	0.0288275
Adamts19	8.51143	-2.01787	0.879716	-2.29377	0.0218037
Gm37677	6.0702	-1.97179	0.925107	-2.13142	0.0330548
Pde6b	16.6202	-1.89826	0.829052	-2.28968	0.0220402
Gm42549	14.5258	-1.87782	0.606384	-3.09675	0.00195656
Fam186a	7.06563	-1.70651	0.865376	-1.97199	0.0486112
Irx5	11.4426	-1.63091	0.786449	-2.07377	0.0381011
Prg4	128.524	-1.62186	0.641742	-2.52728	0.011495
Ripor3	8.16612	-1.62102	0.80416	-2.01579	0.0438223
Scnn1g	8.70103	-1.61104	0.814257	-1.97854	0.0478678
Trhr2	8.65997	-1.58887	0.739518	-2.14853	0.031672
Fam19a4	29.2387	-1.56865	0.590088	-2.65833	0.00785278
Slc24a1	17.3734	-1.55754	0.748381	-2.08121	0.0374145
Mmel1	13.7764	-1.49392	0.600934	-2.486	0.0129188
Vipr2	42.3863	-1.49195	0.498946	-2.9902	0.00278797
Trbc1	10.5145	-1.4731	0.713756	-2.06387	0.0390298
Gm28154	9.88906	-1.47241	0.750241	-1.96259	0.0496941
Plin4	529.119	-1.45636	0.427876	-3.40369	0.000664825
Gm26984	15.3688	-1.42608	0.590025	-2.41698	0.0156498
Gm28928	15.758	-1.42173	0.618422	-2.29897	0.0215069
Irx1	28.4155	-1.41237	0.611242	-2.31066	0.0208517
Tcf7l2	227.205	-1.4117	0.554577	-2.54554	0.0109107
Gm26797	11.3739	-1.31623	0.670923	-1.96182	0.049784
Rab37	108.237	-1.29043	0.354648	-3.63861	0.000274112
Trbc2	23.3894	-1.28581	0.511698	-2.51284	0.0119764
Wnt9b	27.2536	-1.2252	0.56174	-2.18108	0.0291777
Lipm	17.0922	-1.21711	0.556624	-2.18659	0.0287727
1810020O05Rik	20.6973	-1.1534	0.549755	-2.09802	0.0359031
Gm37176	60.9513	-1.13885	0.309644	-3.67792	0.000235144
Bglap3	36.875	-1.1378	0.469612	-2.42284	0.0153996
Lrrn4cl	22.055	-1.13599	0.468342	-2.42555	0.0152853
Gm26673	60.9087	-1.10896	0.383996	-2.88794	0.00387776
Rgs9bp	26.3018	-1.09805	0.516963	-2.12405	0.0336661
Lamc2	216.814	-1.09436	0.261629	-4.18286	2.87871e-05
Clcn1	50.1703	-1.08434	0.340764	-3.18208	0.00146223
Sytl1	21.4547	-1.07309	0.52811	-2.03195	0.0421585
Itgal	25.6189	-1.06238	0.473752	-2.24248	0.0249304
Cdh1	49.6228	-1.04359	0.432918	-2.41061	0.0159261
Ccer2	31.702	-1.02593	0.42584	-2.40918	0.0159883
Mypn	36.0059	-1.01229	0.366454	-2.7624	0.00573789
